# Supplementary material for: Associations of Nutritional Behavior and Gut Microbiota with the Risk of COVID-19 in Healthy Young Adults in Poland
Source: Nutrients. 2022 Jan 14;14(2):350. doi: 10.3390/nu14020350 (PMC8779092; doi:10.3390/nu14020350)
Supplement: Supplementary file 1 [file nutrients-14-00350-s001.zip]

Archive with 1 entries (1 files):
- nutrients-1545164-supplementary.pdf
